# Supplementary material for: 2-[(4-Meth­oxy­benz­yl)imino­meth­yl]phenol
Source: Acta Crystallogr Sect E Struct Rep Online. 2010 Nov 24;66(Pt 12):o3298. doi: 10.1107/S1600536810048282 (PMC3011435; doi:10.1107/S1600536810048282)
Supplement: Supplementary file 2 [file e-66-o3298-Isup2.hkl]

#
# h,k,l, Fc-squared, Fo-squared, sigma(Fo-squared) and status flag
#
data_I
_shelx_title ' s533001_0m in P 21 21 21'
_shelx_refln_list_code          4
_shelx_F_calc_maximum       85.99
_exptl_crystal_F_000       512.00
_reflns_d_resolution_high  0.7967
 
loop_
 _symmetry_equiv_pos_as_xyz
 'x, y, z'
 '-x+1/2, -y, z+1/2'
 'x+1/2, -y+1/2, -z'
 '-x, y+1/2, -z+1/2'
 
_cell_length_a     5.7190
_cell_length_b    12.7229
_cell_length_c    17.9357
_cell_angle_alpha  90.000
_cell_angle_beta   90.000
_cell_angle_gamma  90.000
 
_shelx_F_squared_multiplier     1.000
 
loop_
 _refln_index_h
 _refln_index_k
 _refln_index_l
 _refln_F_squared_calc
 _refln_F_squared_meas
 _refln_F_squared_sigma
 _refln_observed_status
   2   0   0      987.20      836.72     30.40 o
   4   0   0        3.98        5.72      1.23 o
   6   0   0       20.29       30.69      2.39 o
   1   1   0       14.20       12.96      0.61 o
   2   1   0      688.29      609.27     15.36 o
   3   1   0       56.78       72.60      2.38 o
   4   1   0        0.87        0.36      0.29 o
   5   1   0        5.40        6.23      1.01 o
   6   1   0        6.80        9.70      1.19 o
   7   1   0        0.27        2.61      1.23 o
   0   2   0     5551.49     7140.42    249.42 o
   1   2   0     5701.10     5648.21    139.42 o
   2   2   0      767.02      746.40     30.99 o
   3   2   0        6.35        8.17      0.74 o
   4   2   0        0.63        0.57      0.38 o
   5   2   0       13.68       21.42      3.37 o
   6   2   0        0.50        3.09      1.02 o
   7   2   0        1.21        2.97      1.38 o
   1   3   0     2926.22     3045.53     67.11 o
   2   3   0      685.49      675.97     19.38 o
   3   3   0       35.31       32.46      1.32 o
   4   3   0        0.00       -0.41      0.41 o
   5   3   0        5.39        6.14      1.04 o
   6   3   0        1.36        2.33      1.03 o
   7   3   0        0.01        0.32      1.11 o
   0   4   0       27.36       33.83      1.56 o
   1   4   0       14.07       13.39      0.60 o
   2   4   0      441.14      426.23     12.30 o
   3   4   0       68.75       66.37      2.76 o
   4   4   0        9.46        9.44      0.79 o
   5   4   0       53.75       67.93      7.60 o
   6   4   0        6.10        6.48      2.03 o
   1   5   0       21.13       19.51      1.10 o
   2   5   0       12.19        5.51      0.80 o
   3   5   0       18.00       19.52      0.89 o
   4   5   0       30.50       32.86      3.97 o
   5   5   0       28.56       29.79      2.68 o
   6   5   0        4.88        5.82      1.22 o
   0   6   0       22.40       22.00      2.17 o
   1   6   0      376.19      452.44     13.13 o
   2   6   0        1.00        0.81      0.48 o
   3   6   0      151.51      150.59      4.62 o
   4   6   0       46.67       48.42      3.53 o
   5   6   0       38.84       37.90      2.46 o
   6   6   0        8.80       12.89      1.50 o
   1   7   0      196.45      238.13      8.44 o
   2   7   0      111.37      120.39      3.25 o
   3   7   0       41.82       32.50      2.12 o
   4   7   0       93.97       85.55      5.50 o
   5   7   0        0.32        0.90      1.07 o
   6   7   0        0.10        1.77      1.23 o
   0   8   0       63.79       66.08      4.34 o
   1   8   0        6.06        7.29      0.61 o
   2   8   0        6.73        7.44      0.57 o
   3   8   0        3.24        0.61      0.94 o
   4   8   0        5.59        4.99      1.81 o
   5   8   0        2.74        4.71      1.28 o
   6   8   0        6.63       11.01      1.63 o
   1   9   0        1.66        2.34      0.65 o
   2   9   0       39.83       34.27      1.83 o
   3   9   0        4.85        2.82      1.74 o
   4   9   0        2.16        3.40      1.81 o
   5   9   0        4.86        4.85      1.38 o
   0  10   0      114.67      121.88      7.09 o
   1  10   0        9.16        7.34      0.90 o
   2  10   0       11.04        7.67      1.70 o
   3  10   0        0.81       -1.66      1.66 o
   4  10   0        0.28       -0.51      1.81 o
   5  10   0        3.95        3.47      1.43 o
   1  11   0      103.35      105.04      7.27 o
   2  11   0        0.01        0.50      1.12 o
   3  11   0       23.22       17.15      2.53 o
   4  11   0        3.62        4.13      2.03 o
   5  11   0        2.06        0.22      2.24 o
   0  12   0       13.73       12.67      2.17 o
   1  12   0        3.76        5.37      1.74 o
   2  12   0       72.00       78.24      5.86 o
   3  12   0        3.42        7.38      2.17 o
   4  12   0        1.17        5.50      2.39 o
   1  13   0       10.84       14.41      1.77 o
   2  13   0        8.76        7.89      2.17 o
   3  13   0       21.37       16.21      2.75 o
   4  13   0        5.90       10.21      2.68 o
   0  14   0       18.36       12.45      2.61 o
   1  14   0        0.62       -0.94      1.81 o
   2  14   0        1.81        0.22      2.10 o
   3  14   0        1.26        1.45      2.32 o
   1   0   1     3322.23     2949.24     60.75 o
   2   0   1      231.16      199.93      6.06 o
   3   0   1       17.36       14.63      1.02 o
   4   0   1        0.24       -0.25      0.67 o
   5   0   1        0.15       -0.39      0.39 o
   6   0   1       11.36       12.96      1.45 o
   7   0   1        0.02        1.30      1.16 o
   0   1   1      298.06      154.16      7.67 o
   1   1   1      711.95      676.51     13.23 o
   2   1   1     1397.06     1305.75     26.93 o
   3   1   1      465.53      477.09     10.88 o
   4   1   1       12.91       14.54      0.97 o
   5   1   1        9.88       11.15      1.42 o
   6   1   1       17.36       23.55      1.17 o
   7   1   1        9.94       13.45      0.94 o
   0   2   1     1310.55     1539.97     38.01 o
   1   2   1     2510.94     2456.87     45.80 o
   2   2   1      263.35      278.02      5.29 o
   3   2   1       46.60       35.65      0.93 o
   4   2   1        5.25        6.26      0.38 o
   5   2   1       54.10       55.40      3.12 o
   6   2   1       14.31       15.81      1.00 o
   7   2   1        1.48        1.93      1.09 o
   0   3   1      576.47      704.78     17.46 o
   1   3   1     1810.53     1881.09     38.93 o
   2   3   1      297.67      290.86      5.49 o
   3   3   1       76.93       89.46      2.02 o
   4   3   1       24.01       26.95      1.26 o
   5   3   1       13.66       18.20      2.67 o
   6   3   1        3.82        4.46      0.79 o
   7   3   1        0.58        1.08      1.12 o
   0   4   1      153.97      189.33      4.82 o
   1   4   1      480.67      545.18     10.25 o
   2   4   1      207.43      208.90      6.02 o
   3   4   1        2.51        1.51      0.25 o
   4   4   1       61.25       61.98      1.46 o
   5   4   1      113.34      121.66      3.55 o
   6   4   1        4.67        4.49      0.82 o
   0   5   1      438.11      498.20     12.45 o
   1   5   1      314.61      364.21      7.46 o
   2   5   1      355.42      358.65      7.79 o
   3   5   1      167.37      169.88      3.33 o
   4   5   1      149.60      148.46      3.33 o
   5   5   1       38.62       41.07      1.76 o
   6   5   1        8.02        9.04      0.94 o
   0   6   1      403.97      545.20     15.75 o
   1   6   1      305.51      351.42      7.96 o
   2   6   1       74.29       72.62      1.74 o
   3   6   1      137.42      137.88      2.80 o
   4   6   1       46.93       52.86      2.17 o
   5   6   1       21.98       25.35      1.45 o
   6   6   1       10.92       11.92      1.06 o
   0   7   1       81.17       97.33      4.20 o
   1   7   1      112.21      140.43      3.10 o
   2   7   1       66.57       57.86      1.85 o
   3   7   1      172.73      161.40      3.89 o
   4   7   1       22.61       22.65      1.74 o
   5   7   1        4.10        4.19      0.82 o
   6   7   1        4.78        6.50      0.97 o
   0   8   1      587.53      752.25     26.66 o
   1   8   1       89.98      103.33      2.39 o
   2   8   1       39.61       41.69      1.07 o
   3   8   1       69.97       64.41      2.61 o
   4   8   1        6.21        7.02      1.33 o
   5   8   1        0.49       -0.22      0.80 o
   6   8   1        3.34        6.43      1.06 o
   0   9   1       59.63       64.40      4.45 o
   1   9   1       25.12       26.19      1.10 o
   2   9   1       40.12       34.35      1.28 o
   3   9   1        0.10       -0.87      1.52 o
   4   9   1       16.78       13.60      1.61 o
   5   9   1        0.83        0.69      0.88 o
   0  10   1        0.05       -0.89      0.89 o
   1  10   1       38.62       35.47      1.37 o
   2  10   1       18.90       15.63      1.06 o
   3  10   1       37.41       34.43      2.71 o
   4  10   1       16.28       11.80      1.61 o
   5  10   1        2.93        2.12      0.99 o
   0  11   1        9.38        6.99      1.63 o
   1  11   1       87.93       76.60      2.74 o
   2  11   1       55.37       55.10      2.29 o
   3  11   1        2.41        3.83      1.38 o
   4  11   1        4.91        6.04      1.56 o
   5  11   1        0.10       -0.27      1.46 o
   0  12   1        5.29        2.56      1.38 o
   1  12   1       45.10       46.68      2.24 o
   2  12   1       21.64       22.60      2.05 o
   3  12   1       12.24       12.11      1.71 o
   4  12   1        9.18       11.72      1.87 o
   0  13   1       15.71       21.21      2.97 o
   1  13   1       14.85       12.35      1.18 o
   2  13   1        7.11        7.56      1.56 o
   3  13   1        2.88        3.46      1.81 o
   4  13   1        8.30       10.30      1.94 o
   0  14   1        0.45       -1.88      1.88 o
   1  14   1        0.73       -1.29      1.30 o
   2  14   1        2.83        3.06      1.48 o
   3  14   1        3.01        3.01      1.66 o
   0  15   1        2.34        0.01      1.48 o
   1  15   1       10.19        7.53      2.68 o
   1   0   2     1005.00      952.21     18.02 o
   2   0   2      136.25      114.60      2.70 o
   3   0   2      247.31      225.35      5.82 o
   4   0   2        0.81        0.41      0.32 o
   5   0   2        0.01       -0.62      0.62 o
   6   0   2        2.02        3.84      1.16 o
   7   0   2        0.26       -0.36      1.16 o
   0   1   2      198.46      184.65      5.56 o
   1   1   2     4351.61     4031.03     60.52 o
   2   1   2      218.11      226.13      4.09 o
   3   1   2      344.50      357.60      6.86 o
   4   1   2       28.69       28.65      0.80 o
   5   1   2        5.07        5.11      0.84 o
   6   1   2        9.64       12.27      0.96 o
   7   1   2        0.21        1.70      0.91 o
   0   2   2       48.00       54.28      1.20 o
   1   2   2     2297.96     2305.44     40.24 o
   2   2   2      390.35      377.06      6.30 o
   3   2   2       98.42      102.05      1.92 o
   4   2   2        7.00        7.30      0.35 o
   5   2   2        5.62        5.03      0.55 o
   6   2   2        3.99        4.87      0.63 o
   7   2   2        0.96        0.77      0.70 o
   0   3   2       54.23       69.46      1.65 o
   1   3   2      898.60      925.97     16.18 o
   2   3   2      419.69      427.15      9.50 o
   3   3   2       88.38       89.78      1.86 o
   4   3   2        0.14       -0.27      0.27 o
   5   3   2       23.46       24.28      1.76 o
   6   3   2        6.83        7.01      0.68 o
   7   3   2        4.30        4.81      1.56 o
   0   4   2       77.97       90.04      2.16 o
   1   4   2      869.09      931.71     17.43 o
   2   4   2      227.62      265.53      8.28 o
   3   4   2       10.50       11.18      0.48 o
   4   4   2       31.01       30.29      1.16 o
   5   4   2        9.21       10.02      1.20 o
   6   4   2        4.69        4.94      0.80 o
   0   5   2      566.68      655.02     16.32 o
   1   5   2      192.37      236.52      4.92 o
   2   5   2     2077.67     2277.69     45.92 o
   3   5   2       22.84       21.83      0.69 o
   4   5   2       20.87       22.39      1.71 o
   5   5   2       12.56       11.49      0.93 o
   6   5   2       14.16       14.00      1.06 o
   0   6   2       83.27      100.57      3.20 o
   1   6   2     1066.88     1262.81     25.55 o
   2   6   2        2.25        2.36      0.64 o
   3   6   2      467.93      475.20      9.76 o
   4   6   2       53.74       51.41      3.11 o
   5   6   2        4.37        4.82      1.02 o
   6   6   2        5.48        5.81      0.91 o
   0   7   2       59.18       80.96      3.35 o
   1   7   2      355.39      408.94      8.45 o
   2   7   2       71.24       73.29      1.66 o
   3   7   2       28.79       27.11      1.52 o
   4   7   2       17.07       13.64      1.46 o
   5   7   2       12.63       13.04      1.03 o
   6   7   2        4.27        5.30      0.96 o
   0   8   2      184.94      218.18      8.11 o
   1   8   2       17.47       21.73      1.00 o
   2   8   2       33.57       36.03      1.30 o
   3   8   2      104.70      107.62      3.73 o
   4   8   2        4.00        1.22      1.11 o
   5   8   2        1.85        2.65      0.86 o
   6   8   2        0.43        0.48      0.93 o
   0   9   2      237.62      282.56      8.52 o
   1   9   2        2.33        2.67      0.51 o
   2   9   2       35.10       31.56      1.76 o
   3   9   2        8.88        4.71      1.34 o
   4   9   2        1.82        2.13      1.23 o
   5   9   2        1.46        2.05      0.92 o
   0  10   2       45.43       44.54      2.24 o
   1  10   2       64.84       65.71      2.03 o
   2  10   2       32.60       29.30      1.67 o
   3  10   2       21.81       20.14      1.84 o
   4  10   2        5.38        4.92      1.40 o
   5  10   2        4.50        3.18      1.02 o
   0  11   2        1.38       -0.76      1.02 o
   1  11   2       29.37       29.11      1.72 o
   2  11   2       16.39       12.96      1.09 o
   3  11   2       42.65       46.07      3.07 o
   4  11   2        8.75        6.37      1.58 o
   5  11   2        2.24        1.09      1.70 o
   0  12   2        5.24        6.84      2.57 o
   1  12   2        8.30        7.48      1.18 o
   2  12   2      177.49      174.81      7.16 o
   3  12   2        6.69        8.47      1.64 o
   4  12   2        0.17       -0.34      1.50 o
   0  13   2        1.57       -0.65      1.88 o
   1  13   2       24.70       24.62      1.69 o
   2  13   2       18.49       18.86      1.99 o
   3  13   2        8.92        7.93      1.69 o
   4  13   2        2.00        2.20      1.69 o
   0  14   2        5.06        6.80      2.46 o
   1  14   2        7.48        5.44      1.29 o
   2  14   2       12.92       10.49      2.32 o
   3  14   2        2.69        3.04      1.58 o
   0  15   2        0.25       -0.51      2.17 o
   1  15   2        3.33        1.01      2.46 o
   1   0   3     2755.99     2414.90     49.16 o
   2   0   3      232.89      205.00      5.26 o
   3   0   3      232.08      235.09      6.96 o
   4   0   3        0.00       -0.11      0.35 o
   5   0   3        0.12       -1.45      1.45 o
   6   0   3       15.28       15.74      1.38 o
   7   0   3        0.90        1.30      1.30 o
   0   1   3      366.07      312.71      8.58 o
   1   1   3     5335.04     5024.93     72.17 o
   2   1   3      192.70      166.51      3.02 o
   3   1   3       27.63       33.56      0.85 o
   4   1   3       16.06       13.90      0.55 o
   5   1   3       10.84        9.36      0.80 o
   6   1   3       16.80       20.35      2.52 o
   7   1   3        0.88        2.10      0.95 o
   0   2   3     1097.76     1143.60     23.05 o
   1   2   3     5571.29     5502.80    129.40 o
   2   2   3       92.18       96.65      1.93 o
   3   2   3      247.89      253.80      4.57 o
   4   2   3       33.30       33.50      0.84 o
   5   2   3       17.57       18.07      1.13 o
   6   2   3        7.14        7.27      0.69 o
   7   2   3        1.34        2.32      0.72 o
   0   3   3     1284.05     1408.36     28.37 o
   1   3   3     1592.01     1669.90     31.13 o
   2   3   3       73.04       71.56      2.39 o
   3   3   3       57.89       53.57      1.20 o
   4   3   3       53.54       57.55      1.44 o
   5   3   3        2.03        3.36      0.65 o
   6   3   3        5.62        6.93      0.82 o
   0   4   3      245.10      300.48      9.69 o
   1   4   3      199.46      213.32      4.64 o
   2   4   3      599.72      622.19     10.94 o
   3   4   3       24.44       23.90      0.80 o
   4   4   3      148.15      140.25      3.12 o
   5   4   3       58.01       61.58      2.17 o
   6   4   3        6.35        7.75      0.88 o
   0   5   3       73.39       69.11      1.98 o
   1   5   3      429.20      528.67      9.97 o
   2   5   3      537.45      589.70     11.12 o
   3   5   3       24.98       19.85      0.64 o
   4   5   3        4.39        7.15      0.95 o
   5   5   3        4.52        4.03      0.77 o
   6   5   3        8.05        9.52      0.94 o
   0   6   3      254.58      310.77      7.90 o
   1   6   3       11.30       15.65      0.56 o
   2   6   3      100.54       85.32      1.83 o
   3   6   3      184.59      179.55      5.63 o
   4   6   3       92.80       98.92      2.62 o
   5   6   3       23.16       21.13      1.22 o
   6   6   3        3.55        3.99      0.86 o
   0   7   3      325.33      376.03     11.03 o
   1   7   3       78.02      101.59      2.35 o
   2   7   3       23.39       24.71      0.89 o
   3   7   3      205.34      212.53      4.56 o
   4   7   3       52.19       51.60      2.31 o
   5   7   3        1.22        1.82      0.79 o
   6   7   3       12.42       13.56      1.13 o
   0   8   3       42.39       46.47      2.71 o
   1   8   3        3.69        3.90      0.49 o
   2   8   3       44.41       42.87      1.23 o
   3   8   3      298.91      313.00      9.39 o
   4   8   3        3.57        1.74      1.12 o
   5   8   3        5.18        5.11      0.90 o
   6   8   3        0.01        0.97      0.90 o
   0   9   3       43.88       42.34      1.99 o
   1   9   3       10.52       11.68      0.83 o
   2   9   3        1.87        1.03      0.64 o
   3   9   3       13.04       15.28      2.57 o
   4   9   3       32.33       28.17      2.19 o
   5   9   3        2.85        3.78      0.95 o
   0  10   3      180.16      203.56      6.38 o
   1  10   3        6.54        5.90      0.69 o
   2  10   3       59.61       65.16      3.25 o
   3  10   3        9.17        6.85      1.38 o
   4  10   3        1.17        1.27      1.25 o
   5  10   3        1.18        0.58      0.95 o
   0  11   3       51.33       53.60      4.58 o
   1  11   3       35.58       35.50      2.02 o
   2  11   3       24.90       21.28      1.27 o
   3  11   3        1.01        0.99      1.25 o
   4  11   3        1.53        0.78      1.40 o
   5  11   3        3.15        3.88      2.29 o
   0  12   3       53.34       62.50      3.54 o
   1  12   3       12.94       16.51      1.36 o
   2  12   3        0.81        0.54      1.33 o
   3  12   3        6.66        5.89      1.48 o
   4  12   3        3.21        4.82      1.58 o
   0  13   3        6.71        3.84      2.17 o
   1  13   3        8.11        9.05      1.37 o
   2  13   3        4.19        4.98      1.48 o
   3  13   3        7.54        8.32      2.14 o
   4  13   3        2.18        2.02      1.69 o
   0  14   3       19.60       20.56      3.26 o
   1  14   3        4.67        4.37      1.66 o
   2  14   3        7.38       10.71      2.39 o
   3  14   3        5.82        7.60      1.79 o
   0  15   3        1.86       -1.23      2.46 o
   1  15   3        0.79       -1.09      2.39 o
   2  15   3        5.46        3.84      2.53 o
   1   0   4      173.93      164.60      3.61 o
   2   0   4       60.15       61.55      1.52 o
   3   0   4      371.37      355.80     10.45 o
   4   0   4        6.42        4.80      0.52 o
   5   0   4        3.21        1.78      0.83 o
   6   0   4        2.69        2.53      1.02 o
   7   0   4        1.12        3.55      1.45 o
   0   1   4     7394.28     6809.75    138.04 o
   1   1   4     1907.16     1762.09     25.26 o
   2   1   4        0.21        0.11      0.15 o
   3   1   4       24.65       24.28      1.14 o
   4   1   4       11.12       12.86      1.09 o
   5   1   4        1.62        0.41      0.58 o
   6   1   4        2.30        3.14      0.81 o
   7   1   4        2.83        3.69      1.45 o
   0   2   4     5689.34     5705.97    123.02 o
   1   2   4     2356.88     2371.42     37.11 o
   2   2   4       26.42       27.46      0.71 o
   3   2   4      163.00      155.20      2.71 o
   4   2   4       49.77       39.91      0.95 o
   5   2   4        7.04        7.22      1.10 o
   6   2   4        1.22        0.88      0.63 o
   0   3   4      154.68      143.45      5.16 o
   1   3   4      312.74      323.45      5.72 o
   2   3   4       54.02       56.13      1.29 o
   3   3   4      116.64      132.29      2.65 o
   4   3   4       41.14       41.29      1.19 o
   5   3   4       16.16       17.11      0.97 o
   6   3   4        4.31        4.66      0.79 o
   0   4   4        0.29        0.13      0.25 o
   1   4   4      888.40      901.17     16.88 o
   2   4   4      832.44      846.56     14.83 o
   3   4   4        5.24        5.51      0.36 o
   4   4   4       27.18       25.00      1.32 o
   5   4   4       64.09       60.12      2.10 o
   6   4   4        0.79        0.90      0.73 o
   0   5   4       79.79       92.73      2.53 o
   1   5   4      708.82      834.57     15.66 o
   2   5   4      111.66      102.80      2.29 o
   3   5   4       13.59       13.05      0.62 o
   4   5   4       30.62       24.17      1.08 o
   5   5   4        7.02        7.28      0.83 o
   6   5   4        0.77        1.02      0.79 o
   0   6   4        0.34        0.86      0.47 o
   1   6   4      256.10      347.06      6.69 o
   2   6   4      118.40      123.22      2.52 o
   3   6   4       35.51       33.46      2.55 o
   4   6   4       51.60       53.17      1.68 o
   5   6   4        6.13        6.15      0.83 o
   6   6   4        7.74        8.44      0.97 o
   0   7   4       86.36       97.50      3.24 o
   1   7   4       60.99       62.30      1.75 o
   2   7   4      113.19      131.67      2.72 o
   3   7   4      155.92      151.22      3.36 o
   4   7   4       95.03       96.89      3.47 o
   5   7   4        3.70        3.66      0.83 o
   6   7   4        1.19        3.06      0.88 o
   0   8   4        1.83        1.76      0.66 o
   1   8   4       19.60       18.71      0.83 o
   2   8   4       39.30       40.27      1.21 o
   3   8   4       34.57       33.17      2.55 o
   4   8   4       34.16       34.58      2.45 o
   5   8   4        1.22        2.33      0.82 o
   6   8   4        3.57        3.32      1.12 o
   0   9   4        4.08        3.03      0.90 o
   1   9   4       76.12       82.55      2.33 o
   2   9   4        9.92        7.86      0.81 o
   3   9   4       29.48       28.95      4.49 o
   4   9   4       16.51       12.91      1.70 o
   5   9   4        2.88        2.03      0.90 o
   0  10   4       42.13       43.81      3.78 o
   1  10   4       43.94       49.39      4.13 o
   2  10   4       56.13       58.13      3.19 o
   3  10   4        3.09        3.73      1.27 o
   4  10   4        2.39        2.16      1.27 o
   5  10   4        3.70        2.88      1.00 o
   0  11   4       33.60       39.01      2.92 o
   1  11   4      150.02      158.30      4.59 o
   2  11   4        4.80        3.23      1.05 o
   3  11   4        4.21        3.22      1.30 o
   4  11   4        5.53        4.91      1.50 o
   5  11   4        6.15        6.57      1.38 o
   0  12   4       16.61       19.24      1.82 o
   1  12   4        4.66        3.90      0.99 o
   2  12   4       15.06       10.67      1.64 o
   3  12   4        3.35        2.61      1.36 o
   4  12   4        0.14       -1.45      1.45 o
   0  13   4        0.01       -2.03      2.03 o
   1  13   4       16.67       19.95      1.68 o
   2  13   4        0.71        1.52      1.14 o
   3  13   4       11.66       12.61      3.08 o
   0  14   4        2.40        0.58      2.39 o
   1  14   4        4.78        4.38      1.69 o
   2  14   4        1.15        0.69      1.54 o
   3  14   4        9.03        5.57      1.77 o
   0  15   4        3.62        2.75      2.61 o
   1  15   4        3.89        3.11      2.61 o
   1   0   5      349.49      285.68      5.86 o
   2   0   5       32.46       26.64      1.13 o
   3   0   5      463.97      463.74     13.56 o
   4   0   5       49.29       44.91      1.78 o
   5   0   5        7.26        5.41      1.92 o
   6   0   5        1.24        0.72      1.00 o
   0   1   5       97.53       84.82      1.91 o
   1   1   5     1906.31     1760.98     27.66 o
   2   1   5      713.74      668.02     11.19 o
   3   1   5      217.87      207.76      3.78 o
   4   1   5      189.51      189.32      4.09 o
   5   1   5        1.62        1.31      0.78 o
   6   1   5        0.34        0.03      0.77 o
   0   2   5     4333.15     4211.58     79.04 o
   1   2   5      118.31      104.87      1.95 o
   2   2   5      335.47      333.28      5.63 o
   3   2   5       95.05       76.72      1.53 o
   4   2   5       13.80       14.58      0.58 o
   5   2   5       40.09       39.12      1.93 o
   6   2   5        1.00        0.78      0.63 o
   0   3   5      143.00      136.57      4.13 o
   1   3   5      379.12      383.55      6.78 o
   2   3   5     1101.07     1091.50     19.18 o
   3   3   5        1.63        1.25      0.25 o
   4   3   5       46.92       44.89      1.27 o
   5   3   5       67.33       69.07      2.27 o
   6   3   5        1.68        1.89      0.82 o
   0   4   5      161.06      195.89      5.01 o
   1   4   5      239.85      255.42      4.89 o
   2   4   5        3.74        2.52      0.33 o
   3   4   5       13.92       16.72      0.68 o
   4   4   5       59.18       51.92      1.60 o
   5   4   5       15.95       18.29      1.51 o
   6   4   5        2.94        3.11      0.78 o
   0   5   5       94.66      101.62      2.76 o
   1   5   5       87.99       94.61      1.85 o
   2   5   5      482.03      502.97     10.28 o
   3   5   5       12.08       10.21      0.58 o
   4   5   5       65.12       65.27      2.16 o
   5   5   5       39.93       39.39      1.69 o
   6   5   5        4.46        4.53      0.85 o
   0   6   5       40.99       53.44      1.95 o
   1   6   5      101.62       96.91      2.05 o
   2   6   5       66.65       60.41      1.42 o
   3   6   5      157.24      159.56      3.46 o
   4   6   5        0.04        0.40      0.51 o
   5   6   5       14.55       14.27      1.00 o
   6   6   5        4.68        6.42      1.09 o
   0   7   5       12.06       11.29      0.82 o
   1   7   5        3.83        3.87      0.38 o
   2   7   5       30.99       31.44      1.37 o
   3   7   5       46.39       48.89      2.27 o
   4   7   5        0.67        0.21      0.80 o
   5   7   5        0.27       -0.15      0.73 o
   6   7   5        4.34        5.08      1.09 o
   0   8   5      233.35      252.04      7.62 o
   1   8   5        1.90        1.38      0.31 o
   2   8   5       59.40       61.24      1.83 o
   3   8   5       36.29       36.01      2.53 o
   4   8   5       21.79       18.32      1.66 o
   5   8   5        2.53        2.66      0.84 o
   6   8   5        4.73        2.90      2.17 o
   0   9   5      103.60      116.60      3.93 o
   1   9   5       75.61       74.88      2.21 o
   2   9   5       42.23       42.71      1.85 o
   3   9   5       68.58       58.72      3.27 o
   4   9   5        2.51        0.14      1.45 o
   5   9   5        0.87       -0.11      0.84 o
   0  10   5       12.07       13.37      1.17 o
   1  10   5       87.87       89.69      3.97 o
   2  10   5      106.30      117.41      3.56 o
   3  10   5       13.75       11.80      1.55 o
   4  10   5        7.96        6.49      1.40 o
   5  10   5        1.55        0.74      1.09 o
   0  11   5        7.35        4.85      4.02 o
   1  11   5       34.17       34.15      2.60 o
   2  11   5       17.99       11.41      1.09 o
   3  11   5        2.20        2.38      1.25 o
   4  11   5        4.52        3.94      1.45 o
   0  12   5       15.49       17.39      1.81 o
   1  12   5       11.93        9.58      1.39 o
   2  12   5        3.52        2.46      1.09 o
   3  12   5        2.97        2.34      1.35 o
   4  12   5        1.35        1.65      1.47 o
   0  13   5        7.97       10.86      2.61 o
   1  13   5       32.48       33.31      2.73 o
   2  13   5       10.65        9.79      1.34 o
   3  13   5       11.01       12.18      3.08 o
   0  14   5        0.57       -0.94      2.24 o
   1  14   5        0.46       -0.76      2.42 o
   2  14   5        3.44        3.91      1.61 o
   0  15   5        0.50       -0.07      2.53 o
   1  15   5        4.18        2.53      2.82 o
   0   0   6       35.06       26.63      0.97 o
   1   0   6       67.00       63.36      2.33 o
   2   0   6      170.73      163.46      3.80 o
   3   0   6       17.73       21.31      1.25 o
   4   0   6       10.54       11.10      0.79 o
   5   0   6        0.01       -1.29      1.70 o
   6   0   6        0.02       -0.31      1.04 o
   0   1   6        0.01       -0.35      0.41 o
   1   1   6      822.39      767.22     12.76 o
   2   1   6       59.48       59.81      1.57 o
   3   1   6       58.32       58.93      1.15 o
   4   1   6        8.53        9.54      0.53 o
   5   1   6        4.72        3.98      0.70 o
   6   1   6        1.07        0.92      0.83 o
   0   2   6      309.13      307.09      9.80 o
   1   2   6      658.96      651.81     12.24 o
   2   2   6      690.08      768.81     12.85 o
   3   2   6        1.69        2.03      0.26 o
   4   2   6       32.86       29.61      0.98 o
   5   2   6        3.22        4.87      0.62 o
   6   2   6        1.88        2.55      0.76 o
   0   3   6      545.49      569.98     14.19 o
   1   3   6      458.59      468.74      8.84 o
   2   3   6      673.84      711.61     13.43 o
   3   3   6       11.33       12.61      0.54 o
   4   3   6       19.66       17.71      0.78 o
   5   3   6       15.48       16.14      1.15 o
   6   3   6        0.84        0.74      0.77 o
   0   4   6       28.81       26.66      1.01 o
   1   4   6      379.95      421.07      7.98 o
   2   4   6      593.93      662.29     13.45 o
   3   4   6       30.68       28.31      0.95 o
   4   4   6       72.42       76.80      2.72 o
   5   4   6       19.73       19.73      1.11 o
   6   4   6        2.30        3.25      0.88 o
   0   5   6      128.75      133.64      3.55 o
   1   5   6      120.17      118.33      2.61 o
   2   5   6      241.97      267.35      5.58 o
   3   5   6       18.37       15.91      0.67 o
   4   5   6       30.89       29.62      1.43 o
   5   5   6        2.82        4.06      0.74 o
   6   5   6        2.53        3.11      0.94 o
   0   6   6      141.17      150.98      4.65 o
   1   6   6       38.50       40.31      1.17 o
   2   6   6       34.44       35.81      1.13 o
   3   6   6       84.07       74.65      1.97 o
   4   6   6       37.94       41.46      1.47 o
   5   6   6       11.27       12.24      0.96 o
   6   6   6        2.88        2.34      1.01 o
   0   7   6       82.38       84.06      2.88 o
   1   7   6        1.67        1.13      0.35 o
   2   7   6        0.29       -0.28      0.28 o
   3   7   6       69.08       58.82      2.09 o
   4   7   6        6.14        3.70      0.84 o
   5   7   6        0.28       -0.24      0.73 o
   6   7   6        4.01        4.45      1.09 o
   0   8   6      137.03      161.31      5.08 o
   1   8   6       36.51       40.78      1.48 o
   2   8   6       69.83       67.24      2.01 o
   3   8   6       36.78       43.37      4.34 o
   4   8   6       14.92       13.52      1.17 o
   5   8   6        3.70        5.29      1.09 o
   0   9   6       37.36       44.05      2.14 o
   1   9   6      150.25      160.06      4.00 o
   2   9   6       58.57       65.12      2.43 o
   3   9   6       39.59       40.89      2.75 o
   4   9   6        4.04        3.15      1.28 o
   5   9   6        0.11        1.25      1.22 o
   0  10   6       52.93       55.57      4.69 o
   1  10   6      123.54      128.86      3.44 o
   2  10   6      175.95      180.26      5.37 o
   3  10   6        4.30        4.48      1.33 o
   4  10   6       16.91       12.78      1.65 o
   5  10   6        1.15        0.45      1.13 o
   0  11   6       78.56       85.01      4.16 o
   1  11   6        2.59        1.04      0.87 o
   2  11   6        6.21        5.51      0.97 o
   3  11   6        2.92        1.23      1.25 o
   4  11   6        6.10        6.52      1.53 o
   0  12   6       27.33       37.10      2.66 o
   1  12   6       32.98       34.52      2.14 o
   2  12   6       12.44       10.90      1.33 o
   3  12   6        0.43        0.87      1.04 o
   4  12   6        0.46        2.09      1.47 o
   0  13   6       39.36       53.78      5.21 o
   1  13   6        1.55        2.99      1.19 o
   2  13   6       20.55       17.74      2.28 o
   3  13   6        5.82        5.30      1.24 o
   0  14   6        3.04        0.51      2.39 o
   1  14   6        7.18        6.25      1.86 o
   2  14   6       13.09       14.65      2.06 o
   0  15   6        8.96       11.80      3.18 o
   1  15   6        2.97        2.53      2.82 o
   1   0   7      271.82      244.48      6.22 o
   2   0   7      213.89      233.99      4.89 o
   3   0   7      248.14      239.65      5.03 o
   4   0   7       23.29       21.72      1.28 o
   5   0   7        2.11        2.15      1.01 o
   6   0   7        9.00       11.67      1.81 o
   0   1   7      663.61      624.45     15.65 o
   1   1   7      249.37      234.74      4.52 o
   2   1   7       64.88       60.46      1.16 o
   3   1   7        6.01        4.01      0.28 o
   4   1   7       28.98       29.99      1.19 o
   5   1   7        4.31        3.81      0.52 o
   6   1   7        1.33        1.75      0.62 o
   0   2   7        0.01       -0.23      0.23 o
   1   2   7      374.99      370.44      8.88 o
   2   2   7       30.64       33.71      1.15 o
   3   2   7      113.01      114.58      2.20 o
   4   2   7       38.10       37.55      1.80 o
   5   2   7       10.31       10.56      1.84 o
   6   2   7        4.37        4.29      0.82 o
   0   3   7        2.28        2.92      0.42 o
   1   3   7      941.76      977.23     18.27 o
   2   3   7       27.36       28.09      1.08 o
   3   3   7        3.82        3.62      0.33 o
   4   3   7       68.80       62.64      2.02 o
   5   3   7       11.94       11.89      0.96 o
   6   3   7        0.53        1.08      0.78 o
   0   4   7       69.13       61.13      1.78 o
   1   4   7      131.08      106.71      3.12 o
   2   4   7       71.76       76.53      1.80 o
   3   4   7       26.08       24.09      0.73 o
   4   4   7       60.68       60.86      2.04 o
   5   4   7       10.01        9.95      0.84 o
   6   4   7        2.09        1.53      0.85 o
   0   5   7      183.50      233.50      6.92 o
   1   5   7       32.76       31.71      2.50 o
   2   5   7       74.50       83.13      2.32 o
   3   5   7       16.22       16.64      0.56 o
   4   5   7        5.07        5.59      0.70 o
   5   5   7       10.75       10.62      0.89 o
   6   5   7        3.41        3.11      0.97 o
   0   6   7      262.03      300.88      8.89 o
   1   6   7       16.34       16.13      0.69 o
   2   6   7      256.12      250.45      5.79 o
   3   6   7       34.73       32.22      1.84 o
   4   6   7       48.18       50.09      1.89 o
   5   6   7        0.25        0.97      0.86 o
   6   6   7        1.31        0.95      0.99 o
   0   7   7       22.22       23.95      1.62 o
   1   7   7       37.83       31.04      1.03 o
   2   7   7       31.34       31.14      1.69 o
   3   7   7       72.61       68.86      2.37 o
   4   7   7       10.46       10.34      0.96 o
   5   7   7        2.18        2.24      0.97 o
   6   7   7        3.99        4.30      1.12 o
   0   8   7      200.60      217.01      6.66 o
   1   8   7       18.39       17.14      0.84 o
   2   8   7       32.82       35.80      1.46 o
   3   8   7      154.59      161.61      5.23 o
   4   8   7        2.00        1.99      0.83 o
   5   8   7        2.71        3.31      1.09 o
   0   9   7       66.17       73.84      2.94 o
   1   9   7       56.06       63.70      2.59 o
   2   9   7       70.43       81.37      2.73 o
   3   9   7       37.78       39.81      2.18 o
   4   9   7       38.83       38.52      3.47 o
   5   9   7       10.20        9.74      1.29 o
   0  10   7      239.57      254.56      7.88 o
   1  10   7        1.34        0.77      0.75 o
   2  10   7       11.20        9.17      1.02 o
   3  10   7       11.31       10.89      1.22 o
   4  10   7        1.86        3.00      1.33 o
   5  10   7        0.93        0.38      1.14 o
   0  11   7       57.21       83.17      4.14 o
   1  11   7        6.86        7.16      1.02 o
   2  11   7        2.62        0.38      0.90 o
   3  11   7        0.07       -0.62      0.98 o
   4  11   7        0.99       -0.12      1.05 o
   0  12   7        1.71        5.86      2.32 o
   1  12   7       30.21       27.54      1.80 o
   2  12   7        1.27        0.36      1.08 o
   3  12   7        1.81        0.85      1.31 o
   4  12   7        0.39        0.84      1.24 o
   0  13   7        0.01        0.58      2.24 o
   1  13   7        2.55        2.71      1.18 o
   2  13   7        1.82        1.03      1.39 o
   3  13   7        0.45        0.83      1.16 o
   0  14   7        7.34        2.61      2.53 o
   1  14   7        8.69        7.83      1.91 o
   2  14   7        3.16        4.51      1.60 o
   0  15   7       36.22       42.12      4.70 o
   0   0   8       36.12       36.02      1.56 o
   1   0   8      765.65      681.22     19.78 o
   2   0   8       25.96       28.39      0.89 o
   3   0   8       39.53       40.47      1.09 o
   4   0   8        5.18        3.54      0.65 o
   5   0   8       11.18       11.65      2.71 o
   6   0   8        2.32        1.48      1.18 o
   0   1   8       53.92       46.87      1.39 o
   1   1   8       72.31       59.46      1.39 o
   2   1   8      172.78      166.38      2.89 o
   3   1   8       19.74       20.47      0.63 o
   4   1   8       15.35       15.61      1.52 o
   5   1   8        0.14       -0.47      0.47 o
   6   1   8        1.12        1.49      0.70 o
   0   2   8      272.17      306.57      7.77 o
   1   2   8      247.94      250.81      5.23 o
   2   2   8      359.13      352.27      6.33 o
   3   2   8       30.51       34.80      0.90 o
   4   2   8      111.43      102.38      3.51 o
   5   2   8        4.10        4.28      0.75 o
   6   2   8        4.63        5.68      1.39 o
   0   3   8      122.14      124.12      4.47 o
   1   3   8     1644.27     1723.22     34.81 o
   2   3   8      391.36      373.37      7.68 o
   3   3   8       15.29       16.60      0.58 o
   4   3   8        3.90        3.70      0.73 o
   5   3   8       20.24       18.16      1.33 o
   6   3   8        9.26        8.73      1.00 o
   0   4   8        8.87        7.19      0.52 o
   1   4   8      766.32      879.88     17.88 o
   2   4   8       11.50       10.01      0.40 o
   3   4   8       60.27       57.77      1.28 o
   4   4   8        1.40        2.07      0.59 o
   5   4   8       13.49       12.55      1.08 o
   6   4   8        0.60        0.86      0.86 o
   0   5   8        0.03        0.57      0.47 o
   1   5   8      179.44      204.39      4.34 o
   2   5   8       22.62       19.79      0.77 o
   3   5   8        1.18        0.84      0.38 o
   4   5   8       18.21       17.42      0.86 o
   5   5   8        6.01        6.58      0.95 o
   6   5   8        0.17        0.07      0.88 o
   0   6   8       37.99       50.52      1.99 o
   1   6   8       62.40       72.94      1.81 o
   2   6   8       43.71       44.68      2.04 o
   3   6   8        1.09       -0.56      0.56 o
   4   6   8        1.26        2.45      0.56 o
   5   6   8        0.95        1.12      0.69 o
   6   6   8        0.00       -0.29      0.97 o
   0   7   8      187.84      223.77      6.78 o
   1   7   8       69.95       71.69      1.85 o
   2   7   8       45.87       40.05      1.32 o
   3   7   8       10.45        8.68      0.81 o
   4   7   8       10.75        9.69      0.75 o
   5   7   8        0.10       -0.58      0.70 o
   0   8   8       21.60       19.17      1.19 o
   1   8   8       37.00       38.09      1.64 o
   2   8   8       27.58       31.36      1.54 o
   3   8   8        2.27        1.36      0.90 o
   4   8   8       18.99       17.66      1.28 o
   5   8   8        0.44        1.50      0.80 o
   0   9   8       67.81       87.83      3.33 o
   1   9   8      179.34      194.76      4.77 o
   2   9   8        2.83        2.34      0.83 o
   3   9   8        9.97        6.88      1.05 o
   4   9   8       18.50       15.01      1.28 o
   5   9   8        5.65        7.35      1.01 o
   0  10   8        1.74        3.44      1.25 o
   1  10   8       30.28       38.38      1.77 o
   2  10   8       26.20       25.00      1.38 o
   3  10   8        3.87        2.65      1.00 o
   4  10   8        9.79       11.66      1.28 o
   0  11   8        6.32        5.46      1.37 o
   1  11   8       62.06       64.16      3.10 o
   2  11   8        9.43        9.90      1.11 o
   3  11   8        3.20        3.04      1.07 o
   4  11   8        4.44        4.84      1.18 o
   0  12   8       11.14       14.98      2.82 o
   1  12   8       20.09       13.84      1.43 o
   2  12   8        0.07       -1.06      1.06 o
   3  12   8        3.40        4.05      1.23 o
   0  13   8       19.35       20.48      3.18 o
   1  13   8       14.24       14.89      1.52 o
   2  13   8        0.80        0.97      1.41 o
   3  13   8        2.16        1.58      1.46 o
   0  14   8        6.04       11.94      3.11 o
   1  14   8        2.95        3.48      1.82 o
   2  14   8        0.92       -0.50      1.49 o
   1   0   9       40.57       40.80      1.46 o
   2   0   9       21.48       15.64      0.92 o
   3   0   9       15.29       14.40      1.13 o
   4   0   9       11.90       10.25      0.79 o
   5   0   9        0.29       -0.23      0.88 o
   6   0   9        0.58        0.95      1.25 o
   0   1   9      226.19      229.75      6.78 o
   1   1   9       46.36       40.90      1.06 o
   2   1   9        2.49        1.84      0.47 o
   3   1   9       32.78       30.69      0.84 o
   4   1   9      112.67      111.28      3.17 o
   5   1   9        0.09       -0.32      0.58 o
   6   1   9        1.34        1.31      0.73 o
   0   2   9      153.57      169.29      8.54 o
   1   2   9      240.13      234.66      5.38 o
   2   2   9       59.39       65.03      1.99 o
   3   2   9      114.52      107.28      2.10 o
   4   2   9        5.20        4.51      0.89 o
   5   2   9       12.28       10.30      1.42 o
   6   2   9        0.81        1.31      0.79 o
   0   3   9       26.29       29.07      1.85 o
   1   3   9       66.93       64.93      1.96 o
   2   3   9      285.06      279.85      6.38 o
   3   3   9       20.47       21.25      0.80 o
   4   3   9       55.46       57.20      1.89 o
   5   3   9       31.68       36.11      1.85 o
   6   3   9        2.08        1.53      0.86 o
   0   4   9       98.79      105.74      4.69 o
   1   4   9       45.72       55.83      1.32 o
   2   4   9       85.90       77.67      1.86 o
   3   4   9       59.81       58.32      1.70 o
   4   4   9        9.47       10.02      0.79 o
   5   4   9        2.94        2.14      0.81 o
   6   4   9        0.94        1.10      0.89 o
   0   5   9        0.79        0.31      0.51 o
   1   5   9       86.40       90.84      2.13 o
   2   5   9      115.10      121.91      2.74 o
   3   5   9       76.25       77.92      1.89 o
   4   5   9       10.06        9.88      0.81 o
   5   5   9        5.67        5.61      0.73 o
   6   5   9        0.14       -0.68      1.15 o
   0   6   9       33.54       29.73      1.56 o
   1   6   9       11.47       10.95      0.58 o
   2   6   9       30.12       27.47      1.07 o
   3   6   9       30.93       31.78      1.22 o
   4   6   9        0.79        0.96      0.67 o
   5   6   9        4.24        4.85      0.76 o
   6   6   9        1.77        3.33      2.10 o
   0   7   9       47.34       45.59      2.59 o
   1   7   9       48.10       53.33      1.71 o
   2   7   9       45.51       42.35      1.53 o
   3   7   9        1.06       -0.23      0.76 o
   4   7   9        8.23        8.66      0.88 o
   5   7   9        2.83        3.48      0.79 o
   0   8   9        8.19        4.86      0.86 o
   1   8   9       60.30       64.58      2.05 o
   2   8   9       11.26        9.70      0.92 o
   3   8   9       16.35       13.76      1.19 o
   4   8   9        2.46        3.58      0.96 o
   5   8   9        1.41        1.96      1.22 o
   0   9   9       77.30       81.03      3.17 o
   1   9   9       24.87       27.98      1.91 o
   2   9   9       50.51       58.22      2.25 o
   3   9   9        3.24        3.25      0.97 o
   4   9   9        0.68        0.73      0.94 o
   5   9   9        0.46       -0.11      0.91 o
   0  10   9        0.22        0.87      1.27 o
   1  10   9       29.64       30.13      1.93 o
   2  10   9       39.63       45.69      2.81 o
   3  10   9        4.05        3.87      1.05 o
   4  10   9        0.29        0.35      1.07 o
   0  11   9       48.53       53.62      3.37 o
   1  11   9       43.06       43.70      2.56 o
   2  11   9       34.31       33.77      1.80 o
   3  11   9        0.26       -0.54      1.04 o
   4  11   9        0.99        0.15      1.13 o
   0  12   9        6.46        6.66      2.32 o
   1  12   9        9.68        8.64      1.31 o
   2  12   9       10.71        9.67      1.64 o
   3  12   9        0.17        0.13      1.12 o
   0  13   9        7.36        7.02      2.53 o
   1  13   9       20.98       20.40      2.23 o
   2  13   9        1.02       -1.30      1.40 o
   0  14   9        4.96        7.74      2.97 o
   1  14   9        3.32        4.05      1.86 o
   0   0  10       97.54      100.19      4.52 o
   1   0  10        0.38       -0.34      0.34 o
   2   0  10       20.90       20.00      1.09 o
   3   0  10       37.35       33.63      1.38 o
   4   0  10        6.90        6.09      0.81 o
   5   0  10        2.42        2.78      0.72 o
   6   0  10        2.00        2.24      0.79 o
   0   1  10      207.72      203.79      6.04 o
   1   1  10      165.59      158.05      3.39 o
   2   1  10       79.01       64.02      1.55 o
   3   1  10       59.44       60.13      1.41 o
   4   1  10       20.07       23.00      1.63 o
   5   1  10        9.78        9.00      0.71 o
   6   1  10        2.34        2.35      0.81 o
   0   2  10      188.09      192.20      7.01 o
   1   2  10      101.48      102.23      2.50 o
   2   2  10      189.61      196.47      3.89 o
   3   2  10       99.22      100.63      2.34 o
   4   2  10       13.53       10.91      0.67 o
   5   2  10        3.53        3.51      0.58 o
   6   2  10        1.55        0.70      0.82 o
   0   3  10        6.34        6.20      0.47 o
   1   3  10       58.39       52.84      1.49 o
   2   3  10       55.99       58.48      1.52 o
   3   3  10       64.06       67.46      1.70 o
   4   3  10        4.56        5.04      0.63 o
   5   3  10        1.53        2.24      0.81 o
   6   3  10        1.22        2.05      0.87 o
   0   4  10        5.57        5.33      0.52 o
   1   4  10       96.55       92.81      2.16 o
   2   4  10      122.02      131.18      2.90 o
   3   4  10       97.42      107.95      2.77 o
   4   4  10        9.98        9.72      0.79 o
   5   4  10       12.58       11.68      0.83 o
   6   4  10        2.21        2.59      0.92 o
   0   5  10        5.91        6.60      0.83 o
   1   5  10        6.92        6.24      0.47 o
   2   5  10       74.76       74.26      1.86 o
   3   5  10        6.70        6.03      0.67 o
   4   5  10       12.72       12.15      0.88 o
   5   5  10        0.27       -0.67      0.67 o
   6   5  10        1.08        0.00      1.95 o
   0   6  10       16.41       16.13      1.69 o
   1   6  10        5.78        5.04      0.56 o
   2   6  10       28.76       24.60      1.07 o
   3   6  10        0.89       -0.35      0.96 o
   4   6  10       17.48       16.17      1.03 o
   5   6  10        2.89        1.60      0.71 o
   0   7  10       16.79       16.89      1.12 o
   1   7  10       57.33       66.06      2.00 o
   2   7  10        7.23        5.21      0.76 o
   3   7  10        4.89        3.21      0.86 o
   4   7  10        1.40        1.16      0.73 o
   5   7  10        0.01        0.56      0.75 o
   0   8  10       64.81       64.11      3.66 o
   1   8  10      111.89      126.05      3.31 o
   2   8  10        9.84       10.34      0.93 o
   3   8  10       19.33       16.45      1.28 o
   4   8  10        3.20        3.70      0.97 o
   5   8  10        3.09        3.95      1.24 o
   0   9  10        8.82        6.57      1.29 o
   1   9  10       52.60       57.70      2.04 o
   2   9  10        6.77        8.76      0.97 o
   3   9  10       12.35       14.23      1.27 o
   4   9  10        0.58        1.67      0.95 o
   5   9  10        1.13        1.66      2.03 o
   0  10  10       77.79       82.85      4.04 o
   1  10  10       22.12       22.16      1.36 o
   2  10  10       17.36       19.56      1.29 o
   3  10  10        0.33        0.04      0.97 o
   4  10  10        1.97        3.00      1.05 o
   0  11  10       12.21       10.53      1.55 o
   1  11  10       12.38       11.34      1.35 o
   2  11  10        8.90        7.18      1.24 o
   3  11  10        1.89        1.44      1.09 o
   4  11  10        2.66        2.15      1.15 o
   0  12  10        2.76        5.65      2.39 o
   1  12  10        0.35       -0.30      1.15 o
   2  12  10        8.26        8.00      1.64 o
   3  12  10        2.02        2.48      1.27 o
   0  13  10        9.24        6.95      2.68 o
   1  13  10        7.23        7.53      1.92 o
   2  13  10        0.42       -0.75      1.40 o
   0  14  10        5.43        4.20      2.82 o
   1  14  10        3.02        1.30      2.68 o
   1   0  11       66.52       51.97      1.87 o
   2   0  11        0.00       -0.43      0.43 o
   3   0  11      108.35      104.01      4.83 o
   4   0  11       33.05       28.53      1.77 o
   5   0  11        2.34        2.54      0.77 o
   6   0  11        2.06        2.08      0.85 o
   0   1  11        4.51        4.53      0.46 o
   1   1  11      271.89      273.90      5.75 o
   2   1  11       38.73       41.28      1.16 o
   3   1  11       16.03       14.54      0.64 o
   4   1  11       11.26        8.11      0.80 o
   5   1  11        1.25        0.92      0.51 o
   6   1  11        2.46        2.88      0.61 o
   0   2  11       88.30       96.12      6.44 o
   1   2  11       16.30       15.16      0.67 o
   2   2  11       26.84       31.74      1.02 o
   3   2  11        8.68        8.43      0.55 o
   4   2  11       44.67       44.46      1.52 o
   5   2  11        1.75        1.74      0.58 o
   6   2  11        1.01        0.46      0.92 o
   0   3  11       46.29       52.63      2.35 o
   1   3  11       24.74       25.67      1.01 o
   2   3  11       59.52       70.94      2.45 o
   3   3  11       11.73       14.33      0.94 o
   4   3  11       33.55       35.58      1.49 o
   5   3  11       15.45       17.77      1.07 o
   6   3  11        1.68        2.37      0.90 o
   0   4  11       34.43       29.79      1.68 o
   1   4  11        1.90        1.02      0.40 o
   2   4  11       12.16       12.41      0.62 o
   3   4  11       64.53       68.78      1.99 o
   4   4  11       12.14       13.71      0.90 o
   5   4  11        1.17        0.24      0.64 o
   0   5  11      177.41      188.97      7.06 o
   1   5  11       21.37       23.06      0.88 o
   2   5  11      146.08      155.51      3.79 o
   3   5  11       33.26       33.67      1.54 o
   4   5  11       13.39       15.00      1.62 o
   5   5  11        5.35        4.77      0.75 o
   0   6  11       98.20      113.99      4.61 o
   1   6  11        1.20        0.21      0.55 o
   2   6  11       17.24       16.39      0.85 o
   3   6  11       14.51       12.18      1.39 o
   4   6  11        1.46        1.44      0.69 o
   5   6  11        1.98        1.37      0.74 o
   0   7  11      215.83      248.02     10.49 o
   1   7  11        6.55        7.18      0.83 o
   2   7  11       23.33       27.39      1.78 o
   3   7  11        8.31        7.70      0.99 o
   4   7  11        3.41        4.31      0.81 o
   5   7  11        0.40        1.26      0.79 o
   0   8  11       21.84       22.38      1.41 o
   1   8  11       34.21       35.67      1.54 o
   2   8  11        3.31        2.82      0.79 o
   3   8  11        5.91        4.64      0.96 o
   4   8  11        0.12       -0.41      0.77 o
   5   8  11        1.98        1.76      0.87 o
   0   9  11        4.30        2.25      1.18 o
   1   9  11       19.04       20.19      1.10 o
   2   9  11        8.52        6.34      0.92 o
   3   9  11        0.65       -0.04      0.92 o
   4   9  11        2.61        1.80      1.15 o
   0  10  11       15.15       13.56      2.32 o
   1  10  11       32.07       47.11      2.49 o
   2  10  11       26.88       27.34      1.53 o
   3  10  11        0.29       -0.04      1.25 o
   4  10  11        7.49        7.85      1.23 o
   0  11  11        0.06       -1.25      1.25 o
   1  11  11       11.04       11.80      1.36 o
   2  11  11       14.66       13.35      1.74 o
   3  11  11        0.61       -0.43      1.06 o
   0  12  11        0.08        1.45      2.17 o
   1  12  11        1.25        0.96      1.17 o
   2  12  11        3.40        2.79      1.46 o
   3  12  11        2.49        3.27      1.48 o
   0  13  11        0.85        0.00      2.46 o
   1  13  11        5.61        5.20      1.79 o
   2  13  11        1.33        0.22      1.47 o
   0   0  12        2.33        2.60      0.76 o
   1   0  12        1.70        1.85      0.49 o
   2   0  12       38.05       37.66      1.61 o
   3   0  12        4.05        4.75      0.79 o
   4   0  12       21.03       20.59      2.75 o
   5   0  12        5.41        8.10      1.00 o
   6   0  12        4.28        4.94      1.02 o
   0   1  12       16.27       11.70      0.62 o
   1   1  12      110.82      108.40      2.67 o
   2   1  12      130.65      128.75      2.87 o
   3   1  12       13.51       11.50      0.83 o
   4   1  12        1.17        1.04      0.55 o
   5   1  12        2.13        2.44      0.61 o
   6   1  12        0.16        0.50      0.67 o
   0   2  12        7.48        8.07      0.79 o
   1   2  12        1.57        0.36      0.33 o
   2   2  12        0.77       -0.38      0.38 o
   3   2  12        2.85        2.42      0.58 o
   4   2  12        1.92        1.07      0.56 o
   5   2  12        3.34        3.15      0.66 o
   0   3  12       40.19       44.65      2.17 o
   1   3  12       53.29       53.73      2.41 o
   2   3  12      124.46      123.04      3.05 o
   3   3  12       14.91       16.15      1.10 o
   4   3  12       30.16       33.64      2.04 o
   5   3  12        7.08        8.17      0.78 o
   0   4  12        2.19        0.83      0.69 o
   1   4  12       61.90       70.96      2.18 o
   2   4  12      100.16       99.27      2.59 o
   3   4  12       52.78       50.61      1.87 o
   4   4  12        0.49        0.64      0.65 o
   5   4  12        0.02       -0.60      0.63 o
   0   5  12        1.21        1.07      0.79 o
   1   5  12       25.30       27.93      1.33 o
   2   5  12       60.45       62.90      1.91 o
   3   5  12       29.73       28.21      1.94 o
   4   5  12        6.93        6.12      0.78 o
   5   5  12        1.28        0.90      0.77 o
   0   6  12       58.47       69.95      5.83 o
   1   6  12       16.13       14.13      0.83 o
   2   6  12        3.65        2.52      0.69 o
   3   6  12       21.37       16.55      1.19 o
   4   6  12        5.55        6.08      0.81 o
   5   6  12        1.12       -0.39      0.72 o
   0   7  12      126.90      145.90      7.35 o
   1   7  12       19.50       16.75      0.94 o
   2   7  12        1.12       -0.21      0.69 o
   3   7  12        1.51       -0.12      0.80 o
   4   7  12        1.01        0.34      0.75 o
   5   7  12        0.65        0.92      0.80 o
   0   8  12       29.32       32.89      2.50 o
   1   8  12        7.59        7.12      0.80 o
   2   8  12        6.73        5.22      0.84 o
   3   8  12        1.52        2.23      0.91 o
   4   8  12        0.10       -0.51      0.78 o
   0   9  12       16.92       16.98      1.67 o
   1   9  12       37.72       36.18      2.19 o
   2   9  12        8.79        8.98      0.98 o
   3   9  12        1.09        1.60      0.96 o
   4   9  12        0.04        0.88      0.98 o
   0  10  12        0.13       -1.13      1.13 o
   1  10  12        0.59        0.56      1.01 o
   2  10  12        6.73        9.28      1.24 o
   3  10  12        0.56        0.89      1.01 o
   4  10  12        2.96        2.35      1.53 o
   0  11  12        0.02       -1.95      1.95 o
   1  11  12        1.35        1.09      1.10 o
   2  11  12        5.45        5.74      2.28 o
   3  11  12        0.68        1.01      1.10 o
   0  12  12        3.29        3.62      2.32 o
   1  12  12       16.44       14.19      1.56 o
   2  12  12        0.22       -1.00      1.43 o
   0  13  12        3.01        0.36      2.61 o
   1  13  12        1.54        0.48      1.74 o
   1   0  13       26.05       32.29      2.03 o
   2   0  13       57.05       60.05      3.82 o
   3   0  13        0.19       -0.73      0.73 o
   4   0  13       27.32       28.87      1.87 o
   5   0  13        1.46        2.02      0.88 o
   0   1  13       10.66        9.26      0.56 o
   1   1  13       97.49      100.33      2.30 o
   2   1  13       14.08       13.75      0.94 o
   3   1  13       75.78       78.76      2.43 o
   4   1  13       16.37       14.30      0.87 o
   5   1  13        2.64        1.68      0.62 o
   0   2  13       31.74       27.97      1.69 o
   1   2  13        1.79       -0.07      0.42 o
   2   2  13       16.14       13.94      0.73 o
   3   2  13        7.51        6.15      0.70 o
   4   2  13        3.36        3.08      0.66 o
   5   2  13        5.27        5.53      0.88 o
   0   3  13       49.10       53.53      2.53 o
   1   3  13        9.81        7.00      0.61 o
   2   3  13        6.70        5.13      0.55 o
   3   3  13       50.71       50.32      2.08 o
   4   3  13        7.83        8.56      0.88 o
   5   3  13        1.47        0.90      0.66 o
   0   4  13       99.61      108.97      4.38 o
   1   4  13        6.18        4.89      0.61 o
   2   4  13        6.56        4.98      0.64 o
   3   4  13       43.80       46.96      2.30 o
   4   4  13        4.50        4.46      0.73 o
   5   4  13        5.13        3.60      0.74 o
   0   5  13       17.77       22.67      3.62 o
   1   5  13       14.80       15.77      0.92 o
   2   5  13       86.84       96.70      2.61 o
   3   5  13       25.83       27.55      1.42 o
   4   5  13        0.49        0.31      0.67 o
   5   5  13        0.43       -0.70      0.70 o
   0   6  13        0.86       -0.17      0.95 o
   1   6  13       48.43       52.56      1.96 o
   2   6  13       13.44       13.18      0.97 o
   3   6  13        3.78        2.67      0.76 o
   4   6  13        3.66        3.48      0.79 o
   5   6  13        0.13       -0.81      0.81 o
   0   7  13       23.75       27.31      2.05 o
   1   7  13        9.80        7.60      0.79 o
   2   7  13       34.69       35.80      1.70 o
   3   7  13        4.08        3.49      0.91 o
   4   7  13        4.67        4.43      0.87 o
   0   8  13        8.27        6.67      1.29 o
   1   8  13        4.48        2.77      0.74 o
   2   8  13        3.93        2.12      0.81 o
   3   8  13        2.72        2.41      1.07 o
   4   8  13        1.88        1.24      0.85 o
   0   9  13        0.10       -1.38      1.38 o
   1   9  13        1.42       -0.66      0.94 o
   2   9  13        6.13        7.04      0.99 o
   3   9  13        0.08        0.05      0.95 o
   4   9  13        0.81        0.26      0.87 o
   0  10  13        2.10        0.75      1.34 o
   1  10  13        3.67        2.70      1.08 o
   2  10  13        4.65        4.79      1.36 o
   3  10  13        0.63       -0.19      1.03 o
   0  11  13        2.44        2.97      2.17 o
   1  11  13        4.70        4.70      1.20 o
   2  11  13        5.32        5.93      1.48 o
   3  11  13        0.69       -0.94      1.28 o
   0  12  13       16.74       15.56      2.97 o
   1  12  13        4.25        4.38      1.33 o
   2  12  13        3.03        3.03      1.50 o
   0   0  14      101.00      100.53      3.97 o
   1   0  14       19.33       21.20      1.27 o
   2   0  14       16.96       14.42      1.19 o
   3   0  14       64.16       61.05      2.84 o
   4   0  14        9.18       10.52      1.10 o
   5   0  14        1.54        1.11      0.94 o
   0   1  14       15.44       12.39      0.77 o
   1   1  14       31.27       31.30      1.33 o
   2   1  14       22.67       23.56      0.97 o
   3   1  14       32.21       33.58      1.81 o
   4   1  14        8.05        7.37      0.74 o
   5   1  14       14.24       12.20      0.90 o
   0   2  14        4.13        4.34      0.82 o
   1   2  14       16.24       13.41      0.70 o
   2   2  14        4.78        5.15      0.52 o
   3   2  14       15.17       16.12      0.96 o
   4   2  14        0.53       -0.18      0.60 o
   5   2  14        4.27        5.01      0.82 o
   0   3  14        0.52       -0.29      0.72 o
   1   3  14       27.86       27.65      1.28 o
   2   3  14        2.94        2.89      0.61 o
   3   3  14       45.77       48.19      2.06 o
   4   3  14        2.65        1.56      0.71 o
   5   3  14        1.28        1.09      0.73 o
   0   4  14        1.22        1.05      1.27 o
   1   4  14        8.39        6.03      0.70 o
   2   4  14        1.53        0.58      0.54 o
   3   4  14        1.55        2.21      1.05 o
   4   4  14        2.12        0.36      0.68 o
   5   4  14        0.64        0.24      0.70 o
   0   5  14       22.04       22.78      5.61 o
   1   5  14        3.93        2.21      0.66 o
   2   5  14       16.21       16.01      1.10 o
   3   5  14        2.44        1.89      0.73 o
   4   5  14        4.25        4.38      0.79 o
   5   5  14        0.59       -0.72      0.72 o
   0   6  14        4.85        4.05      1.12 o
   1   6  14       13.92       14.79      0.98 o
   2   6  14        4.75        4.53      0.78 o
   3   6  14        3.46        2.79      0.79 o
   4   6  14       10.87        9.27      0.92 o
   0   7  14       18.52       18.65      2.14 o
   1   7  14       15.27       15.12      1.05 o
   2   7  14        2.18        1.70      0.79 o
   3   7  14        8.79        8.61      1.65 o
   4   7  14        6.86        6.32      0.92 o
   0   8  14       10.68        9.02      1.85 o
   1   8  14        0.16       -0.89      0.89 o
   2   8  14        7.19        7.14      0.96 o
   3   8  14        0.16       -0.76      0.91 o
   4   8  14        1.07       -0.12      0.83 o
   0   9  14        0.00       -1.11      1.11 o
   1   9  14        4.73        2.60      1.04 o
   2   9  14        3.93        1.88      1.20 o
   3   9  14        1.34       -0.66      0.98 o
   0  10  14        2.10        1.61      2.68 o
   1  10  14        2.09        1.33      1.09 o
   2  10  14        1.94        1.02      1.48 o
   3  10  14        0.43       -1.18      2.06 o
   0  11  14        5.02        6.30      2.46 o
   1  11  14        7.28        8.13      1.35 o
   2  11  14        2.51        1.92      1.88 o
   0  12  14        3.50       10.86      2.82 o
   1  12  14        2.20        0.76      1.69 o
   1   0  15       12.84       15.50      2.12 o
   2   0  15        3.93        5.05      0.84 o
   3   0  15        7.96        7.65      1.27 o
   4   0  15       15.30       11.92      1.20 o
   5   0  15        0.00        0.35      1.56 o
   0   1  15       66.63       70.20      2.12 o
   1   1  15       13.23       12.89      0.58 o
   2   1  15       50.32       58.41      2.46 o
   3   1  15       11.16        9.31      0.77 o
   4   1  15        2.43        3.21      0.67 o
   5   1  15        0.37        1.20      0.70 o
   0   2  15       10.28       10.26      0.85 o
   1   2  15       11.26       10.40      0.91 o
   2   2  15        2.42        0.80      0.53 o
   3   2  15        5.60        4.64      0.69 o
   4   2  15        5.32        4.54      0.76 o
   5   2  15        1.99        2.31      0.76 o
   0   3  15       31.33       33.95      2.10 o
   1   3  15       22.01       22.06      1.74 o
   2   3  15        8.39        8.23      0.66 o
   3   3  15        0.65        0.76      0.72 o
   4   3  15        2.72        1.66      0.72 o
   5   3  15        0.55        0.88      0.80 o
   0   4  15        2.88        2.36      0.95 o
   1   4  15       26.58       26.62      1.33 o
   2   4  15       11.54       10.34      0.91 o
   3   4  15        2.07        1.38      0.90 o
   4   4  15        0.81        0.07      0.72 o
   5   4  15        0.07       -0.58      1.88 o
   0   5  15       33.20       42.16      2.58 o
   1   5  15        0.89        0.52      0.67 o
   2   5  15       19.78       18.25      1.18 o
   3   5  15       17.52       13.39      1.55 o
   4   5  15        0.25       -0.71      0.71 o
   0   6  15        3.06        2.27      1.07 o
   1   6  15       39.69       55.59      2.09 o
   2   6  15        1.15        1.11      0.81 o
   3   6  15       25.03       24.85      2.27 o
   4   6  15        0.37        0.83      0.75 o
   0   7  15       17.56       16.73      2.14 o
   1   7  15        4.47        3.26      0.80 o
   2   7  15        4.46        2.82      0.92 o
   3   7  15        1.71        2.79      0.84 o
   4   7  15        0.93        0.14      0.82 o
   0   8  15        8.12        6.55      1.32 o
   1   8  15        1.76       -0.11      0.96 o
   2   8  15        0.02       -0.20      1.99 o
   3   8  15        1.35        1.75      1.03 o
   0   9  15        0.19       -1.52      1.52 o
   1   9  15        7.18        5.27      1.11 o
   2   9  15        6.00        6.41      2.97 o
   3   9  15        0.01        0.04      1.13 o
   0  10  15        0.19       -1.95      1.95 o
   1  10  15        5.90        7.41      1.25 o
   2  10  15        1.42        0.91      1.30 o
   0  11  15        0.02        1.16      2.17 o
   1  11  15       14.42       18.41      1.66 o
   0   0  16       26.85       24.60      1.62 o
   1   0  16       29.22       30.14      1.60 o
   2   0  16       16.72       21.76      1.92 o
   3   0  16        0.37        0.06      0.83 o
   4   0  16        2.71        4.25      1.02 o
   5   0  16        5.82        6.37      2.39 o
   0   1  16       16.68       16.30      1.68 o
   1   1  16       31.36       31.16      1.15 o
   2   1  16       47.27       57.45      1.77 o
   3   1  16        2.30        2.06      0.63 o
   4   1  16        0.15        0.67      0.63 o
   5   1  16        1.61        2.17      2.24 o
   0   2  16        6.12        4.31      0.73 o
   1   2  16       27.01       29.00      1.24 o
   2   2  16        5.26        4.52      0.60 o
   3   2  16        2.96        1.96      0.66 o
   4   2  16        0.34        0.00      0.67 o
   0   3  16       87.66       97.24      4.09 o
   1   3  16        3.25        2.72      0.60 o
   2   3  16        4.78        5.28      0.77 o
   3   3  16        2.03        2.04      1.01 o
   4   3  16        1.46        0.50      0.74 o
   0   4  16       28.22       32.43      2.30 o
   1   4  16        0.32       -0.62      0.64 o
   2   4  16        1.75        1.09      0.66 o
   3   4  16        0.20       -0.06      0.76 o
   4   4  16        0.44       -0.43      0.74 o
   0   5  16       43.50       61.58      3.22 o
   1   5  16        7.22        8.96      0.89 o
   2   5  16        5.73        5.80      0.80 o
   3   5  16        9.32        9.23      1.02 o
   4   5  16        0.36       -0.57      0.75 o
   0   6  16       28.81       36.96      2.63 o
   1   6  16       15.76       19.61      1.16 o
   2   6  16        2.72        2.88      0.86 o
   3   6  16        8.99        9.95      1.08 o
   4   6  16        0.42       -0.82      0.82 o
   0   7  16        1.04        0.19      1.74 o
   1   7  16        5.31        5.96      1.18 o
   2   7  16        3.42        5.08      1.20 o
   3   7  16        2.41        2.61      0.94 o
   0   8  16        6.37        4.32      1.34 o
   1   8  16        4.58        3.40      1.06 o
   2   8  16        0.03        0.36      2.39 o
   3   8  16        4.91        2.20      1.23 o
   0   9  16        0.08       -0.16      1.17 o
   1   9  16        0.41       -1.01      1.01 o
   2   9  16        0.36        0.63      1.20 o
   0  10  16        0.36       -2.03      2.03 o
   1  10  16        1.02        1.13      1.15 o
   2  10  16        2.73        1.74      1.41 o
   0  11  16        0.36        0.29      2.39 o
   1   0  17        5.38        4.56      0.75 o
   2   0  17        2.36        3.58      0.79 o
   3   0  17        0.08       -0.91      1.01 o
   4   0  17        3.61        3.59      1.02 o
   0   1  17       11.90       12.50      0.92 o
   1   1  17        8.61        9.83      0.64 o
   2   1  17        8.13        8.21      0.69 o
   3   1  17        5.96        6.09      0.74 o
   4   1  17        0.64        0.93      0.68 o
   0   2  17        1.94        1.80      1.07 o
   1   2  17        2.10        1.09      0.57 o
   2   2  17        1.31        1.46      0.63 o
   3   2  17        3.55        2.46      0.94 o
   4   2  17        2.07        2.14      1.34 o
   0   3  17        0.97       -0.06      1.12 o
   1   3  17        9.30        8.07      0.71 o
   2   3  17        2.72        1.94      0.67 o
   3   3  17        1.90        1.00      0.75 o
   4   3  17        0.15       -0.62      0.76 o
   0   4  17       49.53       58.04      5.36 o
   1   4  17        0.49       -0.05      0.61 o
   2   4  17        2.78        3.70      0.72 o
   3   4  17        0.62       -0.76      0.76 o
   4   4  17        0.32        0.48      0.82 o
   0   5  17       25.23       46.83      2.87 o
   1   5  17        9.16       10.91      0.95 o
   2   5  17        3.93        4.53      0.94 o
   3   5  17        3.23        2.86      0.90 o
   4   5  17        0.92        0.98      0.85 o
   0   6  17       14.87       18.78      1.66 o
   1   6  17       17.51       17.42      1.34 o
   2   6  17        5.46        4.83      1.00 o
   3   6  17        4.87        3.81      0.94 o
   0   7  17        4.60        3.13      2.17 o
   1   7  17        4.11        4.61      1.09 o
   2   7  17        6.79        6.11      1.28 o
   3   7  17        2.41        3.93      1.01 o
   0   8  17        0.11       -1.17      1.17 o
   1   8  17        5.17        5.30      1.15 o
   2   8  17        4.34        5.87      1.33 o
   3   8  17        0.04       -0.58      1.95 o
   0   9  17        0.16       -1.81      1.81 o
   1   9  17        1.13        0.71      1.04 o
   2   9  17        3.25        3.73      3.55 o
   0  10  17        0.05       -1.88      1.88 o
   1  10  17        0.17       -1.12      1.12 o
   0   0  18       16.30       15.71      1.95 o
   1   0  18        6.26        7.11      0.86 o
   2   0  18        0.57        0.23      0.92 o
   3   0  18        3.69        3.92      1.03 o
   4   0  18        4.22        3.11      1.08 o
   0   1  18        0.00       -0.89      0.89 o
   1   1  18        2.39        2.48      0.55 o
   2   1  18        1.75        2.40      0.68 o
   3   1  18        1.91        1.48      0.69 o
   4   1  18        2.88        3.70      0.78 o
   0   2  18        0.00        0.43      1.09 o
   1   2  18       12.49       12.11      0.80 o
   2   2  18        1.82        2.08      0.79 o
   3   2  18        0.94        0.61      0.75 o
   4   2  18        0.69        0.75      0.76 o
   0   3  18        0.60        0.90      0.97 o
   1   3  18        5.48        4.91      0.67 o
   2   3  18        0.65        0.11      0.76 o
   3   3  18        2.52        2.93      0.82 o
   4   3  18        0.31        0.20      0.78 o
   0   4  18        6.01        8.34      1.25 o
   1   4  18        6.38        8.38      0.79 o
   2   4  18       10.38       11.58      1.25 o
   3   4  18        0.72       -0.22      0.80 o
   0   5  18       15.48       17.43      1.64 o
   1   5  18        9.86       10.66      1.15 o
   2   5  18        2.40        2.14      0.92 o
   3   5  18        1.96        2.41      0.92 o
   0   6  18        0.47        0.61      1.12 o
   1   6  18        2.04        2.64      0.99 o
   2   6  18        5.69        6.38      1.08 o
   3   6  18        2.88        3.42      0.98 o
   0   7  18        2.60        2.76      2.71 o
   1   7  18        5.67        6.19      1.12 o
   2   7  18        1.75        2.28      1.18 o
   0   8  18        0.33       -1.81      1.81 o
   1   8  18        0.33       -0.97      1.00 o
   2   8  18        4.04        4.36      3.15 o
   0   9  18        0.01        0.36      2.03 o
   1   9  18        0.03       -1.07      1.07 o
   1   0  19        0.08       -0.07      0.95 o
   2   0  19        0.01        0.52      1.19 o
   3   0  19        5.21        4.69      1.09 o
   0   1  19        2.93        2.46      1.02 o
   1   1  19        6.28        6.78      0.82 o
   2   1  19        6.54        6.27      0.80 o
   3   1  19        1.23        0.38      0.71 o
   0   2  19        5.74        5.37      1.19 o
   1   2  19        0.24        0.35      0.74 o
   2   2  19        3.16        3.19      0.86 o
   3   2  19        1.72        2.76      0.84 o
   0   3  19       10.91       11.27      1.38 o
   1   3  19        4.42        5.19      0.72 o
   2   3  19        2.37        2.75      0.88 o
   3   3  19        0.71        0.95      0.87 o
   0   4  19        6.22       10.89      1.41 o
   1   4  19        7.17        8.91      0.92 o
   2   4  19        0.17       -0.18      0.85 o
   3   4  19        0.25       -0.50      0.83 o
   0   5  19        2.87        5.20      1.28 o
   1   5  19        1.15        1.99      0.83 o
   2   5  19        2.08        2.06      0.94 o
   3   5  19        0.34        2.00      0.94 o
   0   6  19        0.09       -0.11      1.14 o
   1   6  19        5.56        5.52      1.11 o
   2   6  19        0.94        0.71      0.98 o
   0   7  19        1.43        2.44      1.30 o
   1   7  19        2.86        3.28      1.12 o
   2   7  19        0.18       -0.66      1.02 o
   0   8  19        0.25       -1.95      1.95 o
   1   8  19        1.95        1.96      1.09 o
   0   0  20        0.27       -1.23      1.38 o
   1   0  20        0.36       -0.74      0.97 o
   2   0  20        3.05        4.78      1.52 o
   3   0  20        0.09       -0.94      1.70 o
   0   1  20        0.08       -0.11      0.97 o
   1   1  20        0.85        0.15      0.72 o
   2   1  20        0.14        0.79      0.87 o
   3   1  20        0.66       -0.28      1.12 o
   0   2  20        0.06       -0.39      1.09 o
   1   2  20        0.30       -0.01      0.73 o
   2   2  20        3.38        4.05      0.92 o
   3   2  20        1.16        1.56      0.85 o
   0   3  20        2.09        1.04      1.88 o
   1   3  20        1.71        3.55      0.96 o
   2   3  20        2.43        1.88      0.90 o
   3   3  20        0.15       -0.80      1.74 o
   0   4  20        2.08        3.83      1.25 o
   1   4  20        0.01        1.95      0.96 o
   2   4  20        1.52        1.78      0.92 o
   0   5  20        5.29        6.08      1.36 o
   1   5  20        6.24        9.48      1.02 o
   2   5  20        0.78       -0.02      0.93 o
   0   6  20        0.50       -0.13      1.20 o
   1   6  20        0.62        0.24      0.90 o
   0   7  20        0.38       -1.88      1.88 o
   1   0  21        1.38        1.66      1.59 o
   2   0  21        4.92        4.92      1.59 o
   0   1  21        0.82        0.05      1.10 o
   1   1  21        1.00        1.52      0.92 o
   2   1  21        0.68        1.27      1.07 o
   0   2  21        1.34        1.45      1.18 o
   1   2  21        4.63        7.23      1.07 o
   2   2  21        3.00        4.68      1.17 o
   0   3  21        0.03        0.83      1.20 o
   1   3  21        0.74        0.52      0.96 o
   2   3  21        0.92        1.87      1.15 o
   0   4  21        2.26        3.21      1.30 o
   1   4  21        3.28        5.13      1.10 o
   0   5  21        0.81        2.39      1.28 o
   1   5  21        1.07        1.06      1.25 o
   0   0  22        1.98        4.27      1.81 o
   1   0  22        2.35       -0.07      1.59 o
   0   1  22        0.69        1.90      1.20 o
   1   1  22        0.67        0.35      1.15 o
   0   2  22        0.16       -0.07      1.17 o
 
